# Supplementary material for: The Ocular and Gut Microbiome Axis in Understanding Glaucoma: A Systematic Review
Source: J Clin Med. 2026 Feb 4;15(3):1245. doi: 10.3390/jcm15031245 (PMC12898600; doi:10.3390/jcm15031245)
Supplement: Supplementary file 1 [file jcm-15-01245-s001.zip]

Archive with 1 entries (1 files):
- jcm-4128898-supplementary.pdf
